# Supplementary material for: Shotgun Metagenomics Reveals Microbial Diversity, Resistome, and Plasmidome in Dairy Cattle Feces
Source: Vet Sci. 2026 Mar 16;13(3):275. doi: 10.3390/vetsci13030275 (PMC13030266; doi:10.3390/vetsci13030275)
Supplement: Supplementary file 1 [file vetsci-13-00275-s001.zip › Supplementary Tables.xlsx]

## Sheet: Table S1
Table S1. Statistical results of data processing
District (SampleID)	Raw_Base(Gbp)	Clean_Base(Gbp)	Clean_Q30(%)	Clean_GC(%)	Effective(%)
FC1	4.47	4.43	96.71	49.67	99.01
FC2	5.92	5.88	96.79	48.52	99.3
FC3	5.91	5.72	96.87	46.67	96.86
• Raw Data (Gbp): Total gigabases of sequence data generated. • Clean Data (Gbp): Gigabases of high-quality data after filtering. This is the key metric showing sequencing depth per sample. • Effective Rate (%): The percentage of raw data retained as clean data. • Q30 (%): The percentage of bases with a sequencing quality score of 30 (1 error in 1,000 bases), indicating high base-call accuracy. •…

## Sheet: Table S2
Table S2. Gene catalogue basic information statistics
ORFs_NO.	797541
Integrity_start	264,971 (33.22%)
Integrity_end	192,235 (24.1%)
Integrity_none	113,893 (14.28%)
Integrity_all	226,442 (28.39%)
Total_Length. (Mbp)	426.5
Average_Length. (bp)	534.76
GC_Percent	49.23
ORFs_NO.: The number of genes in the gene catalogue.
Integrity_start: The number and percentage of genes containing only the start codon.
Integrity_end: The number and percentage of genes containing only the stop codon.
Integrity_none: Number and percentage of genes with no start codon or stop codon.
Integrity_all: The percentage of intact genes (both start and stop codons).
Total_Length. (Mbp): The total length of genes in the gene catalogue, in millions.
Average_Length. (bp): The average length of a gene in the gene catalogue.
GC_Percent: The overall GC content value of the gene in the predicted gene catalogue.

## Sheet: Table S3
Table S3. Functional annotation, identity, coverage, and contigs-level context of each detected gene in all samples
#FILE	SEQUENCE	START	END	STRAND	GENE	COVERAGE	GAPS	%COVERAGE	%IDENTITY	DATABASE	ACCESSION	PRODUCT	RESISTANCE
FC1.fa	FC1_k127_104498_1_4677	1324	2463	-	blaACT-16_1	1-1140/1140	0/0	100	99.03	resfinder	AB737978	blaACT-16
FC1.fa	FC1_k127_106750_1_2716	552	1427	-	blaCTX-M-15_1	1-876/876	0/0	100	100	resfinder	AY044436	blaCTX-M-15	Amoxicillin;Ampicillin;Aztreonam;Cefepime;Cefotaxime;Ceftazidime;Ceftriaxone;Piperacillin;Ticarcillin
FC1.fa	FC1_k127_107232_1_9506	3201	4376	+	oqxA_1	1-1176/1176	0/0	100	86.82	resfinder	EU370913	oqxA	Nalidixic_acid;Ciprofloxacin
FC1.fa	FC1_k127_107232_1_9506	4400	7519	+	oqxB_1	1-3120/3153	0/0	98.95	88.4	resfinder	EU370913	oqxB	Nalidixic_acid;Ciprofloxacin
FC1.fa	FC1_k127_107848_1_2691	455	1668	-	floR_2	1-1214/1215	0/0	99.92	98.19	resfinder	AF118107	floR	Chloramphenicol;Florfenicol
FC1.fa	FC1_k127_143009_1_2016	1022	1987	+	cfxA3_1	1-966/966	0/0	100	99.69	resfinder	AF472622	cfxA3
FC1.fa	FC1_k127_145254_1_35941	27741	28973	-	mdf(A)_1	1-1233/1233	0/0	100	98.7	resfinder	Y08743	mdf(A)
FC1.fa	FC1_k127_14796_1_787	106	579	+	dfrA1_8	1-474/474	0/0	100	100	resfinder	X00926	dfrA1	Trimethoprim
FC1.fa	FC1_k127_15588_1_3420	647	1069	-	fosA7_1	1-423/423	0/0	100	94.09	resfinder	LAPJ01000014	fosA7	Fosfomycin
FC1.fa	FC1_k127_171076_1_1212	1	976	-	blaMOX-6_1	1-976/1152	0/0	84.72	97.95	resfinder	GQ152601	blaMOX-6
FC1.fa	FC1_k127_180751_1_921	88	903	-	sul2_2	1-816/816	0/0	100	100	resfinder	AY034138	sul2	Sulfamethoxazole
FC1.fa	FC1_k127_183520_1_24069	12140	13006	-	blaSHV-187_1	1-867/867	0/0	100	99.65	resfinder	LN515533	blaSHV-187
FC1.fa	FC1_k127_191241_1_2030	1	1101	-	tet(X)_1	1-1101/1167	0/0	94.34	87.92	resfinder	GU014535	tet(X)	Doxycycline;Tetracycline;Minocycline;Tigecycline
FC1.fa	FC1_k127_193617_1_745	1	745	+	aadA1_3	11-755/792	0/0	94.07	97.72	resfinder	JQ414041	aadA1	Streptomycin
FC1.fa	FC1_k127_196864_1_6485	1412	2068	+	qnrS1_1	1-657/657	0/0	100	100	resfinder	AB187515	qnrS1	Ciprofloxacin
FC1.fa	FC1_k127_214583_1_2554	954	2174	+	tet(40)_1	1-1221/1221	0/0	100	99.75	resfinder	FJ158002	tet(40)	Doxycycline;Tetracycline
FC1.fa	FC1_k127_217742_1_1720	39	842	+	aph(3'')-Ib_5	1-804/804	0/0	100	100	resfinder	AF321551	aph(3'')-Ib	Streptomycin
FC1.fa	FC1_k127_217742_1_1720	842	1678	+	aph(6)-Id_1	1-837/837	0/0	100	100	resfinder	M28829	aph(6)-Id	Streptomycin
FC1.fa	FC1_k127_227942_1_2215	161	586	+	fosA_7	1-426/426	0/0	100	97.18	resfinder	AEXB01000013	fosA	Fosfomycin
FC1.fa	FC1_k127_241768_1_2348	378	1238	+	aac(3)-IIa_1	1-861/861	0/0	100	99.53	resfinder	X51534	aac(3)-IIa	Gentamicin;Tobramycin
FC1.fa	FC1_k127_253529_1_2532	748	1611	+	ant(6)-Ia_2	1-864/864	0/0	100	100	resfinder	KF421157	ant(6)-Ia	Streptomycin
FC1.fa	FC1_k127_25631_1_562	156	562	+	lnu(C)_1	1-407/495	0/0	82.22	92.14	resfinder	AY928180	lnu(C)	Lincomycin
FC1.fa	FC1_k127_258567_1_3060	1939	2583	+	qnrB4_1	1-645/645	0/0	100	100	resfinder	DQ303921	qnrB4	Ciprofloxacin
FC1.fa	FC1_k127_267336_1_2332	3	648	-	lnu(G)_1	1-646/804	0/0	80.35	87.31	resfinder	KX470419	lnu(G)	Lincomycin
FC1.fa	FC1_k127_268532_1_2069	1372	2068	-	blaOXA-427_1	99-795/795	0/0	87.67	86.94	resfinder	KX827604	blaOXA-427	Amoxicillin;Ampicillin;Aztreonam;Cefepime;Ceftazidime;Ertapenem;Imipenem;Meropenem;Piperacillin;Piperacillin+Tazobactam;Temocillin
FC1.fa	FC1_k127_269692_1_1334	75	1220	-	blaCMH-3_1	1-1146/1146	0/0	100	98.52	resfinder	KX192165	blaCMH-3
FC1.fa	FC1_k127_287501_1_525	1	365	-	fosA_1	1-365/426	0/0	85.68	96.99	resfinder	M85195	fosA	Fosfomycin
FC1.fa	FC1_k127_291049_1_7097	4871	6117	-	tet(A)_6	1-1247/1275	0/0	97.8	100	resfinder	AF534183	tet(A)	Doxycycline;Tetracycline
FC1.fa	FC1_k127_319070_1_2348	198	617	-	fosA6_1	1-420/433	0/0	97	99.29	resfinder	KU254579	fosA6	Fosfomycin
FC1.fa	FC1_k127_33983_1_994	23	853	-	blaOXA-235_1	1-831/831	0/0	100	99.88	resfinder	JQ820240	blaOXA-235	Amoxicillin;Ampicillin;Cefoxitin;Imipenem;Meropenem;Piperacillin;Piperacillin+Tazobactam
FC1.fa	FC1_k127_350823_1_4738	824	2743	+	tet(W)_5	1-1920/1920	0/0	100	99.9	resfinder	AJ427422	tet(W)	Doxycycline;Tetracycline;Minocycline
FC1.fa	FC1_k127_362062_1_1043	1	637	-	catB7_1	1-637/639	0/0	99.69	98.59	resfinder	AF036933	catB7	Chloramphenicol
FC1.fa	FC1_k127_40300_1_2894	762	1622	-	blaTEM-1B_1	1-861/861	0/0	100	100	resfinder	AY458016	blaTEM-1B	Amoxicillin;Ampicillin;Cephalothin;Piperacillin;Ticarcillin
FC1.fa	FC1_k127_432918_1_10678	7898	8519	-	catB1_1	1-622/630	0/0	98.73	91	resfinder	M58472	catB1	Chloramphenicol
FC1.fa	FC1_k127_435447_1_4222	309	791	-	dfrA14_5	1-483/483	0/0	100	99.59	resfinder	DQ388123	dfrA14	Trimethoprim
FC1.fa	FC1_k127_43590_1_6157	962	2344	+	tet(L)_1	1-1383/1383	0/0	100	99.71	resfinder	HM235948	tet(L)	Doxycycline;Tetracycline
FC1.fa	FC1_k127_440200_1_4658	2093	3232	-	blaDHA-1_1	1-1140/1140	0/0	100	100	resfinder	Y16410	blaDHA-1	Amoxicillin;Amoxicillin+Clavulanic_acid;Ampicillin;Ampicillin+Clavulanic_acid;Cefotaxime;Cefoxitin;Ceftazidime;Piperacillin;Piperacillin+Tazobactam;Ticarcillin;Ticarcillin+Clavulanic_acid
FC1.fa	FC1_k127_47923_1_9405	4989	5612	-	catB1_1	1-624/630	0/0	99.05	86.22	resfinder	M58472	catB1	Chloramphenicol
FC1.fa	FC1_k127_497438_1_3095	1830	3095	+	aac(6')-aph(2'')_1	1-1266/1440	0/0	87.92	100	resfinder	M13771	aac(6')-aph(2'')	Amikacin;Gentamicin;Tobramycin
FC1.fa	FC1_k127_533641_1_1333	11	1228	-	mef(A)_4	1-1218/1218	0/0	100	93.35	resfinder	HG423652	mef(A)	Erythromycin;Azithromycin
FC1.fa	FC1_k127_534780_1_2426	573	1439	+	sul1_5	1-867/867	0/0	100	99.89	resfinder	EU780013	sul1	Sulfamethoxazole
FC1.fa	FC1_k127_53750_1_1315	1	988	+	mef(A)_3	230-1217/1218	0/0	81.12	95.75	resfinder	AF227520	mef(A)	Erythromycin;Azithromycin
FC1.fa	FC1_k127_538043_1_2292	1304	2292	-	mef(A)_1	230-1218/1218	0/0	81.2	94.03	resfinder	AJ971089	mef(A)	Erythromycin;Azithromycin
FC1.fa	FC1_k127_539609_1_6069	3660	4835	+	oqxA_1	1-1176/1176	0/0	100	98.81	resfinder	EU370913	oqxA	Nalidixic_acid;Ciprofloxacin
FC1.fa	FC1_k127_64325_1_113363	18986	19793	-	aph(3')-IIc_1	1-808/813	0/0	99.38	89.73	resfinder	AM743169	aph(3')-IIc
FC1.fa	FC1_k127_66953_1_7848	750	2669	+	tet(O)_1	1-1920/1920	0/0	100	99.32	resfinder	M18896	tet(O)	Doxycycline;Tetracycline;Minocycline
FC1.fa	FC1_k127_97527_1_1763	336	1763	-	msr(D)_3	26-1454/1464	2025-01-01	97.54	92.93	resfinder	AF227520	msr(D)	Erythromycin;Azithromycin;Telithromycin;Quinupristin;Pristinamycin_IA;Virginiamycin_S
FC1.fa	FC1_k127_99085_1_5186	112	981	-	blaL1_3	1-870/870	2025-02-02	99.89	91.27	resfinder	EF126059	blaL1
FC2.fa	FC2_k127_105340_1_4941	2006	2797	-	sul3_2	1-792/792	0/0	100	100	resfinder	AJ459418	sul3	Sulfamethoxazole
FC2.fa	FC2_k127_10722_1_669	1	669	+	erm(F)_3	90-758/801	0/0	83.52	100	resfinder	M17808	erm(F)	Erythromycin;Lincomycin;Clindamycin;Quinupristin;Pristinamycin_IA;Virginiamycin_S
FC2.fa	FC2_k127_118882_1_131461	105126	105662	+	aac(2')-Ia_1	1-537/537	0/0	100	100	resfinder	L06156	aac(2')-Ia	Gentamicin;Tobramycin
FC2.fa	FC2_k127_145329_1_1737	943	1737	+	ant(6)-Ia_3	1-795/867	0/0	91.7	100	resfinder	KF864551	ant(6)-Ia	Streptomycin
FC2.fa	FC2_k127_145782_1_2984	997	2210	+	floR_2	1-1214/1215	0/0	99.92	98.27	resfinder	AF118107	floR	Chloramphenicol;Florfenicol
FC2.fa	FC2_k127_146695_1_3208	1101	2246	+	blaACT-6_1	1-1146/1146	0/0	100	89.09	resfinder	FJ237366	blaACT-6
FC2.fa	FC2_k127_152943_1_5099	217	1407	-	mdf(A)_1	17-1207/1233	0/0	96.59	80.02	resfinder	Y08743	mdf(A)
FC2.fa	FC2_k127_160468_1_3681	1	744	-	aadA6_1	1-744/846	0/0	87.94	99.87	resfinder	AF140629	aadA6	Streptomycin
FC2.fa	FC2_k127_160468_1_3681	837	1310	-	dfrA1_8	1-474/474	0/0	100	100	resfinder	X00926	dfrA1	Trimethoprim
FC2.fa	FC2_k127_193593_1_7321	1434	2573	+	blaDHA-1_1	1-1140/1140	0/0	100	100	resfinder	Y16410	blaDHA-1	Amoxicillin;Amoxicillin+Clavulanic_acid;Ampicillin;Ampicillin+Clavulanic_acid;Cefotaxime;Cefoxitin;Ceftazidime;Piperacillin;Piperacillin+Tazobactam;Ticarcillin;Ticarcillin+Clavulanic_acid
FC2.fa	FC2_k127_193593_1_7321	6697	7321	+	qnrB4_1	1-625/645	0/0	96.9	100	resfinder	DQ303921	qnrB4	Ciprofloxacin
FC2.fa	FC2_k127_196667_1_2994	1608	2105	-	dfrG_1	1-498/498	0/0	100	100	resfinder	AB205645	dfrG	Trimethoprim
FC2.fa	FC2_k127_206079_1_1626	514	1152	+	catB7_1	1-639/639	0/0	100	98.75	resfinder	AF036933	catB7	Chloramphenicol
FC2.fa	FC2_k127_219112_1_8482	7296	8098	+	lnu(G)_1	1-803/804	0/0	99.88	85.18	resfinder	KX470419	lnu(G)	Lincomycin
FC2.fa	FC2_k127_221372_1_1368	1	1079	+	mef(A)_1	140-1218/1218	0/0	88.59	94.16	resfinder	AJ971089	mef(A)	Erythromycin;Azithromycin
FC2.fa	FC2_k127_222820_1_2570	34	836	+	aph(3'')-Ib_2	2-804/804	0/0	99.88	100	resfinder	AF024602	aph(3'')-Ib	Streptomycin
FC2.fa	FC2_k127_222820_1_2570	836	1672	+	aph(6)-Id_1	1-837/837	0/0	100	100	resfinder	M28829	aph(6)-Id	Streptomycin
FC2.fa	FC2_k127_224414_1_40130	9215	10390	+	oqxA_1	1-1176/1176	0/0	100	86.65	resfinder	EU370913	oqxA	Nalidixic_acid;Ciprofloxacin
FC2.fa	FC2_k127_224414_1_40130	10415	13534	+	oqxB_1	1-3120/3153	0/0	98.95	89.52	resfinder	EU370913	oqxB	Nalidixic_acid;Ciprofloxacin
FC2.fa	FC2_k127_253772_1_1231	540	965	+	fosA_1	1-426/426	0/0	100	96.01	resfinder	M85195	fosA	Fosfomycin
FC2.fa	FC2_k127_278403_1_2501	409	1263	+	blaACI-1_1	1-855/855	0/0	100	99.88	resfinder	AJ007350	blaACI-1
FC2.fa	FC2_k127_278851_1_19366	1503	4625	-	oqxB_1	1-3123/3153	0/0	99.05	81.65	resfinder	EU370913	oqxB	Nalidixic_acid;Ciprofloxacin
FC2.fa	FC2_k127_291741_1_1054	312	806	+	lnu(C)_1	1-495/495	0/0	100	93.53	resfinder	AY928180	lnu(C)	Lincomycin
FC2.fa	FC2_k127_316383_1_4476	44	1219	-	oqxA_1	1-1176/1176	0/0	100	96.43	resfinder	EU370913	oqxA	Nalidixic_acid;Ciprofloxacin
FC2.fa	FC2_k127_320386_1_2221	845	1267	-	fosA7_1	1-423/423	0/0	100	94.09	resfinder	LAPJ01000014	fosA7	Fosfomycin
FC2.fa	FC2_k127_327459_1_4698	332	1192	-	blaTEM-1B_1	1-861/861	0/0	100	100	resfinder	AY458016	blaTEM-1B	Amoxicillin;Ampicillin;Cephalothin;Piperacillin;Ticarcillin
FC2.fa	FC2_k127_334703_1_10933	7898	8519	-	catB1_1	1-622/630	0/0	98.73	91	resfinder	M58472	catB1	Chloramphenicol
FC2.fa	FC2_k127_346263_1_17002	12949	14094	+	blaMIR-1_1	1-1146/1146	0/0	100	99.39	resfinder	M37839	blaMIR-1
FC2.fa	FC2_k127_364027_1_1143	33	848	-	sul2_2	1-816/816	0/0	100	100	resfinder	AY034138	sul2	Sulfamethoxazole
FC2.fa	FC2_k127_370577_1_2154	1364	1846	+	dfrA14_5	1-483/483	0/0	100	99.59	resfinder	DQ388123	dfrA14	Trimethoprim
FC2.fa	FC2_k127_37532_1_1082	28	993	-	cfxA3_1	1-966/966	0/0	100	99.69	resfinder	AF472622	cfxA3
FC2.fa	FC2_k127_382641_1_2970	1075	2970	+	tet(W)_5	1-1896/1920	0/0	98.75	99.84	resfinder	AJ427422	tet(W)	Doxycycline;Tetracycline;Minocycline
FC2.fa	FC2_k127_396747_1_51852	37622	38797	+	oqxA_1	1-1176/1176	0/0	100	86.39	resfinder	EU370913	oqxA	Nalidixic_acid;Ciprofloxacin
FC2.fa	FC2_k127_396747_1_51852	38821	41940	+	oqxB_1	1-3120/3153	0/0	98.95	88.62	resfinder	EU370913	oqxB	Nalidixic_acid;Ciprofloxacin
FC2.fa	FC2_k127_399401_1_2997	545	2464	-	tet(O)_1	1-1920/1920	0/0	100	99.38	resfinder	M18896	tet(O)	Doxycycline;Tetracycline;Minocycline
FC2.fa	FC2_k127_407048_1_14888	436	855	-	fosA_3	1-420/420	0/0	100	99.52	resfinder	ACWO01000079	fosA	Fosfomycin
FC2.fa	FC2_k127_409760_1_1846	244	1110	+	sul1_5	1-867/867	0/0	100	99.89	resfinder	EU780013	sul1	Sulfamethoxazole
FC2.fa	FC2_k127_432769_1_1044	2	792	-	blaOXA-235_1	1-791/831	0/0	95.19	100	resfinder	JQ820240	blaOXA-235	Amoxicillin;Ampicillin;Cefoxitin;Imipenem;Meropenem;Piperacillin;Piperacillin+Tazobactam
FC2.fa	FC2_k127_437853_1_177124	163595	164800	-	tet(B)_1	1-1206/1206	0/0	100	99.75	resfinder	AP000342	tet(B)	Doxycycline;Tetracycline;Minocycline
FC2.fa	FC2_k127_448504_1_44738	12403	13210	+	aph(3')-IIc_1	1-808/813	0/0	99.38	89.73	resfinder	AM743169	aph(3')-IIc
FC2.fa	FC2_k127_464644_1_1701	623	1701	-	mef(A)_3	140-1218/1218	0/0	88.59	95.37	resfinder	AF227520	mef(A)	Erythromycin;Azithromycin
FC2.fa	FC2_k127_493604_1_3497	1322	2488	-	tet(X)_1	1-1167/1167	0/0	100	87.32	resfinder	GU014535	tet(X)	Doxycycline;Tetracycline;Minocycline;Tigecycline
FC2.fa	FC2_k127_495651_1_706	224	649	+	fosA_7	1-426/426	0/0	100	95.54	resfinder	AEXB01000013	fosA	Fosfomycin
FC2.fa	FC2_k127_495658_1_834	224	649	+	fosA_7	1-426/426	0/0	100	96.48	resfinder	AEXB01000013	fosA	Fosfomycin
FC2.fa	FC2_k127_503175_1_3898	161	1381	-	tet(40)_1	1-1221/1221	0/0	100	99.75	resfinder	FJ158002	tet(40)	Doxycycline;Tetracycline
FC2.fa	FC2_k127_503338_1_3830	981	2227	+	tet(A)_6	1-1247/1275	0/0	97.8	100	resfinder	AF534183	tet(A)	Doxycycline;Tetracycline
FC2.fa	FC2_k127_54889_1_18833	13810	15042	+	mdf(A)_1	1-1233/1233	0/0	100	98.54	resfinder	Y08743	mdf(A)
FC2.fa	FC2_k127_549940_1_640	1	461	+	lnu(C)_1	35-495/495	0/0	93.13	97.61	resfinder	AY928180	lnu(C)	Lincomycin
FC2.fa	FC2_k127_552063_1_818	118	612	-	lnu(C)_1	1-495/495	0/0	100	92.53	resfinder	AY928180	lnu(C)	Lincomycin
FC2.fa	FC2_k127_558809_1_2400	336	1775	-	aac(6')-aph(2'')_1	1-1440/1440	0/0	100	100	resfinder	M13771	aac(6')-aph(2'')	Amikacin;Gentamicin;Tobramycin
FC2.fa	FC2_k127_560819_1_1635	823	1317	-	lnu(C)_1	1-495/495	0/0	100	91.92	resfinder	AY928180	lnu(C)	Lincomycin
FC2.fa	FC2_k127_562298_1_1773	536	1753	+	mef(A)_4	1-1218/1218	0/0	100	93.35	resfinder	HG423652	mef(A)	Erythromycin;Azithromycin
FC2.fa	FC2_k127_563101_1_2295	189	1310	-	tet(39)_1	1-1122/1122	0/0	100	99.82	resfinder	KT346360	tet(39)	Doxycycline;Tetracycline
FC2.fa	FC2_k127_578315_1_99844	98323	98964	-	catA3_1	1-642/642	0/0	100	100	resfinder	X07848	catA3	Chloramphenicol
FC2.fa	FC2_k127_586579_1_10169	270	1145	+	blaCTX-M-15_1	1-876/876	0/0	100	100	resfinder	AY044436	blaCTX-M-15	Amoxicillin;Ampicillin;Aztreonam;Cefepime;Cefotaxime;Ceftazidime;Ceftriaxone;Piperacillin;Ticarcillin
FC2.fa	FC2_k127_586579_1_10169	5786	6442	+	qnrS1_1	1-657/657	0/0	100	100	resfinder	AB187515	qnrS1	Ciprofloxacin
FC2.fa	FC2_k127_613337_1_1773	667	1588	-	mph(A)_2	1-921/921	2025-01-01	100	99.67	resfinder	U36578	mph(A)	Erythromycin;Azithromycin;Spiramycin;Telithromycin
FC2.fa	FC2_k127_619422_1_1578	915	1578	+	lnu(B)_2	1-664/804	0/0	82.59	99.1	resfinder	JQ861959	lnu(B)	Lincomycin;Clindamycin
FC2.fa	FC2_k127_624788_1_3850	1	798	+	aac(3)-IIa_1	64-861/861	0/0	92.68	100	resfinder	X51534	aac(3)-IIa	Gentamicin;Tobramycin
FC2.fa	FC2_k127_677118_1_4288	1587	2450	+	ant(6)-Ia_2	1-864/864	0/0	100	100	resfinder	KF421157	ant(6)-Ia	Streptomycin
FC2.fa	FC2_k127_70568_1_16451	61	1443	-	tet(L)_1	1-1383/1383	0/0	100	99.49	resfinder	HM235948	tet(L)	Doxycycline;Tetracycline
FC2.fa	FC2_k127_73949_1_5054	4167	5036	+	blaL1_3	1-870/870	2025-02-02	99.89	91.16	resfinder	EF126059	blaL1
FC2.fa	FC2_k127_75649_1_7022	1220	2086	-	blaSHV-187_1	1-867/867	0/0	100	99.54	resfinder	LN515533	blaSHV-187
FC2.fa	FC2_k127_76740_1_1535	540	965	+	fosA_7	1-426/426	0/0	100	94.37	resfinder	AEXB01000013	fosA	Fosfomycin
FC2.fa	FC2_k127_95613_1_1084	570	1064	-	lnu(C)_1	1-495/495	0/0	100	92.73	resfinder	AY928180	lnu(C)	Lincomycin
FC3.fa	FC3_k127_1002076_1_3297	979	2418	-	aac(6')-aph(2'')_1	1-1440/1440	0/0	100	100	resfinder	M13771	aac(6')-aph(2'')	Amikacin;Gentamicin;Tobramycin
FC3.fa	FC3_k127_12640_1_1067	1	842	+	blaACI-1_1	14-855/855	0/0	98.48	100	resfinder	AJ007350	blaACI-1
FC3.fa	FC3_k127_132236_1_1220	399	1190	+	sul3_2	1-792/792	0/0	100	100	resfinder	AJ459418	sul3	Sulfamethoxazole
FC3.fa	FC3_k127_154690_1_766	21	515	+	lnu(C)_1	1-495/495	0/0	100	92.73	resfinder	AY928180	lnu(C)	Lincomycin
FC3.fa	FC3_k127_163639_1_9436	3690	4313	-	catB1_1	1-624/630	0/0	99.05	86.38	resfinder	M58472	catB1	Chloramphenicol
FC3.fa	FC3_k127_179784_1_4364	1801	3720	-	tet(W)_5	1-1920/1920	0/0	100	100	resfinder	AJ427422	tet(W)	Doxycycline;Tetracycline;Minocycline
FC3.fa	FC3_k127_197964_1_2931	2076	2570	+	lnu(C)_1	1-495/495	0/0	100	92.53	resfinder	AY928180	lnu(C)	Lincomycin
FC3.fa	FC3_k127_250613_1_1151	386	880	+	lnu(C)_1	1-495/495	0/0	100	91.92	resfinder	AY928180	lnu(C)	Lincomycin
FC3.fa	FC3_k127_299764_1_2353	156	1322	-	tet(X)_1	1-1167/1167	0/0	100	87.23	resfinder	GU014535	tet(X)	Doxycycline;Tetracycline;Minocycline;Tigecycline
FC3.fa	FC3_k127_304891_1_37022	3013	3674	+	cat86_1	2-663/663	0/0	99.85	91.24	resfinder	K00544	cat86	Chloramphenicol
FC3.fa	FC3_k127_306607_1_5548	183	1148	+	cfxA3_1	1-966/966	0/0	100	85.61	resfinder	AF472622	cfxA3
FC3.fa	FC3_k127_308261_1_806	327	806	-	lnu(C)_1	16-495/495	0/0	96.97	96.88	resfinder	AY928180	lnu(C)	Lincomycin
FC3.fa	FC3_k127_340103_1_2997	545	2464	-	tet(O)_1	1-1920/1920	0/0	100	99.22	resfinder	M18896	tet(O)	Doxycycline;Tetracycline;Minocycline
FC3.fa	FC3_k127_356272_1_6738	5464	6657	+	blaPAO_2	1-1194/1194	0/0	100	99.58	resfinder	FJ666065	blaPAO
FC3.fa	FC3_k127_379030_1_1080	88	1053	+	cfxA3_1	1-966/966	0/0	100	99.69	resfinder	AF472622	cfxA3
FC3.fa	FC3_k127_399463_1_28500	15306	16112	+	aph(3')-IIb_2	1-807/807	0/0	100	98.76	resfinder	CP006832	aph(3')-IIb
FC3.fa	FC3_k127_43901_1_1989	13	816	+	aph(3'')-Ib_5	1-804/804	0/0	100	100	resfinder	AF321551	aph(3'')-Ib	Streptomycin
FC3.fa	FC3_k127_43901_1_1989	816	1652	+	aph(6)-Id_1	1-837/837	0/0	100	100	resfinder	M28829	aph(6)-Id	Streptomycin
FC3.fa	FC3_k127_445799_1_1162	252	1052	-	erm(F)_3	1-801/801	0/0	100	99.38	resfinder	M17808	erm(F)	Erythromycin;Lincomycin;Clindamycin;Quinupristin;Pristinamycin_IA;Virginiamycin_S
FC3.fa	FC3_k127_460408_1_18046	1604	2850	-	tet(A)_6	1-1247/1275	0/0	97.8	100	resfinder	AF534183	tet(A)	Doxycycline;Tetracycline
FC3.fa	FC3_k127_460408_1_18046	4465	5325	-	blaTEM-1B_1	1-861/861	0/0	100	100	resfinder	AY458016	blaTEM-1B	Amoxicillin;Ampicillin;Cephalothin;Piperacillin;Ticarcillin
FC3.fa	FC3_k127_460408_1_18046	8147	9022	+	blaCTX-M-15_1	1-876/876	0/0	100	100	resfinder	AY044436	blaCTX-M-15	Amoxicillin;Ampicillin;Aztreonam;Cefepime;Cefotaxime;Ceftazidime;Ceftriaxone;Piperacillin;Ticarcillin
FC3.fa	FC3_k127_460408_1_18046	13663	14319	+	qnrS1_1	1-657/657	0/0	100	100	resfinder	AB187515	qnrS1	Ciprofloxacin
FC3.fa	FC3_k127_46124_1_1088	295	1088	-	aph(3')-Ia_3	21-814/816	0/0	97.3	99.62	resfinder	EF015636	aph(3')-Ia
FC3.fa	FC3_k127_462837_1_1687	883	1377	-	lnu(C)_1	1-495/495	0/0	100	93.53	resfinder	AY928180	lnu(C)	Lincomycin
FC3.fa	FC3_k127_485730_1_1017	1	756	+	aac(3)-IId_1	106-861/861	0/0	87.8	98.94	resfinder	EU022314	aac(3)-IId	Gentamicin;Tobramycin
FC3.fa	FC3_k127_507899_1_6233	1580	4699	-	oqxB_1	1-3120/3153	0/0	98.95	88.4	resfinder	EU370913	oqxB	Nalidixic_acid;Ciprofloxacin
FC3.fa	FC3_k127_507899_1_6233	4723	5898	-	oqxA_1	1-1176/1176	0/0	100	86.65	resfinder	EU370913	oqxA	Nalidixic_acid;Ciprofloxacin
FC3.fa	FC3_k127_515206_1_165696	107276	107683	-	fosA_4	1-408/408	0/0	100	98.78	resfinder	ACWU01000146	fosA	Fosfomycin
FC3.fa	FC3_k127_516544_1_4991	1690	2907	+	mef(A)_3	1-1218/1218	0/0	100	95.65	resfinder	AF227520	mef(A)	Erythromycin;Azithromycin
FC3.fa	FC3_k127_516544_1_4991	3030	4482	+	msr(D)_3	1-1454/1464	2025-01-01	99.25	92.71	resfinder	AF227520	msr(D)	Erythromycin;Azithromycin;Telithromycin;Quinupristin;Pristinamycin_IA;Virginiamycin_S
FC3.fa	FC3_k127_519487_1_1756	647	1513	-	sul1_5	1-867/867	0/0	100	99.77	resfinder	EU780013	sul1	Sulfamethoxazole
FC3.fa	FC3_k127_53328_1_9089	273	2192	-	tet(32)_2	1-1920/1920	0/0	100	100	resfinder	EF626943	tet(32)	Doxycycline;Tetracycline;Minocycline
FC3.fa	FC3_k127_540807_1_62049	52312	52950	-	catB7_1	1-639/639	0/0	100	98.75	resfinder	AF036933	catB7	Chloramphenicol
FC3.fa	FC3_k127_549659_1_1167	447	1091	-	qnrB4_1	1-645/645	0/0	100	100	resfinder	DQ303921	qnrB4	Ciprofloxacin
FC3.fa	FC3_k127_559966_1_980	1	701	-	blaOXA-235_1	1-701/831	0/0	84.36	100	resfinder	JQ820240	blaOXA-235	Amoxicillin;Ampicillin;Cefoxitin;Imipenem;Meropenem;Piperacillin;Piperacillin+Tazobactam
FC3.fa	FC3_k127_586429_1_4072	309	791	-	dfrA14_5	1-483/483	0/0	100	99.59	resfinder	DQ388123	dfrA14	Trimethoprim
FC3.fa	FC3_k127_629075_1_538	51	503	+	dfrA1_3	1-453/474	0/0	95.57	100	resfinder	GU726913	dfrA1	Trimethoprim
FC3.fa	FC3_k127_694909_1_3198	2055	2699	+	qnrB19_1	1-645/645	0/0	100	100	resfinder	EU432277	qnrB19	Ciprofloxacin
FC3.fa	FC3_k127_724954_1_1264	756	1264	-	catB1_1	112-620/630	0/0	80.79	90.18	resfinder	M58472	catB1	Chloramphenicol
FC3.fa	FC3_k127_73605_1_1098	1	974	-	tet(B)_2	1-974/1206	0/0	80.76	100	resfinder	AF326777	tet(B)	Doxycycline;Tetracycline;Minocycline
FC3.fa	FC3_k127_757201_1_155526	42206	42994	-	blaOXA-396_1	1-789/789	0/0	100	99.75	resfinder	AY306134	blaOXA-396	Amoxicillin;Ampicillin;Meropenem
FC3.fa	FC3_k127_761875_1_1588	326	1192	+	blaSHV-187_1	1-867/867	0/0	100	99.65	resfinder	LN515533	blaSHV-187
FC3.fa	FC3_k127_765108_1_12292	6969	8201	+	mdf(A)_1	1-1233/1233	0/0	100	99.43	resfinder	Y08743	mdf(A)
FC3.fa	FC3_k127_777153_1_544	25	522	-	dfrG_1	1-498/498	0/0	100	100	resfinder	AB205645	dfrG	Trimethoprim
FC3.fa	FC3_k127_802207_1_745	44	617	+	dfrA7_5	1-570/570	2025-03-04	100	98.78	resfinder	AJ419170	dfrA7	Trimethoprim
FC3.fa	FC3_k127_885009_1_7391	5573	6793	-	tet(40)_1	1-1221/1221	0/0	100	99.75	resfinder	FJ158002	tet(40)	Doxycycline;Tetracycline
FC3.fa	FC3_k127_921095_1_2611	1764	2579	+	sul2_2	1-816/816	0/0	100	100	resfinder	AY034138	sul2	Sulfamethoxazole
